# Supplementary material for: Genetic analysis of Cryptozona siamensis (Stylommatophora, Ariophantidae) populations in Thailand using the mitochondrial 16S rRNA and COI sequences
Source: PLoS One. 2020 Sep 14;15(9):e0239264. doi: 10.1371/journal.pone.0239264 (PMC7489551; doi:10.1371/journal.pone.0239264)
Supplement: S1 Table — (XLS) [file pone.0239264.s001.xls]

## Sheet: MatrixOutput
S1 Table. Pairwise p-distances 16S rRNA gene within C. siamensis samples.
	3	4	5	6	7	8	9	10	11	12	13	14	15	16	17	18	19	20	21	22	23	24	25	26	27	28	29	30	31	32	33	34	35	36	37	38	39	40	41	42	43	44	45	46	47	48	49	50	51
JQ728571 Cryptozona siamensis MAL
JQ728570 Cryptozona siamensis MAL	0
JQ728569 Cryptozona siamensis MAL	0	0
JQ728568 Cryptozona siamensis MAL	0	0	0
JQ728566 Cryptozona siamensis MAL	0	0	0	0
Pattani 1	0.0178117	0.0178117	0.0178117	0.0178571	0.0178117
Buri Ram 4	0.033419	0.033419	0.033419	0.0335052	0.033419	0.0231362
Loei 4	0.0154639	0.0154639	0.0154639	0.0155039	0.0154639	0.0103093	0.0231959
Phitsanulok 4	0.0179028	0.0179028	0.0179028	0.0179487	0.0179028	0.00511509	0.0231362	0.0103093
Chiang Rai 1	0.0178117	0.0178117	0.0178117	0.0178571	0.0178117	0	0.0231362	0.0103093	0.00511509
Chiang Mai 2	0.0231959	0.0231959	0.0231959	0.0232558	0.0231959	0.00773196	0.0257732	0.0128866	0.0128866	0.00773196
Pathum Thani 1	0.0154639	0.0154639	0.0154639	0.0155039	0.0154639	0.0103093	0.0231959	0	0.0103093	0.0103093	0.0128866
Pathum Thani 2	0.0154639	0.0154639	0.0154639	0.0155039	0.0154639	0.0103093	0.0231959	0	0.0103093	0.0103093	0.0128866	0
Pathum Thani 4	0.0154639	0.0154639	0.0154639	0.0155039	0.0154639	0.0103093	0.0231959	0	0.0103093	0.0103093	0.0128866	0	0
Chaiyaphum 2	0.0154639	0.0154639	0.0154639	0.0155039	0.0154639	0.0103093	0.0231959	0	0.0103093	0.0103093	0.0128866	0	0	0
Chaiyaphum 4	0.0154639	0.0154639	0.0154639	0.0155039	0.0154639	0.0103093	0.0231959	0	0.0103093	0.0103093	0.0128866	0	0	0	0
Buri Ram 1	0.033419	0.033419	0.033419	0.0335052	0.033419	0.0231362	0	0.0231959	0.0231362	0.0231362	0.0257732	0.0231959	0.0231959	0.0231959	0.0231959	0.0231959
Phetchabun 1	0.0154639	0.0154639	0.0154639	0.0155039	0.0154639	0.0103093	0.0231959	0	0.0103093	0.0103093	0.0128866	0	0	0	0	0	0.0231959
Buri Ram 2	0.033419	0.033419	0.033419	0.0335052	0.033419	0.0231362	0	0.0231959	0.0231362	0.0231362	0.0257732	0.0231959	0.0231959	0.0231959	0.0231959	0.0231959	0	0.0231959
Surat Thani 1	0.0231959	0.0231959	0.0231959	0.0232558	0.0231959	0.00773196	0.0257732	0.0128866	0.0128866	0.00773196	0	0.0128866	0.0128866	0.0128866	0.0128866	0.0128866	0.0257732	0.0128866	0.0257732
Surat Thani 2	0.0231959	0.0231959	0.0231959	0.0232558	0.0231959	0.00773196	0.0257732	0.0128866	0.0128866	0.00773196	0	0.0128866	0.0128866	0.0128866	0.0128866	0.0128866	0.0257732	0.0128866	0.0257732	0
Buri Ram 3	0.0153846	0.0153846	0.0153846	0.0154242	0.0153846	0.0102564	0.0179949	0.00515464	0.0102564	0.0102564	0.0128866	0.00515464	0.00515464	0.00515464	0.00515464	0.00515464	0.0179949	0.00515464	0.0179949	0.0128866	0.0128866
Surat Thani 3	0.0231959	0.0231959	0.0231959	0.0232558	0.0231959	0.00773196	0.0257732	0.0128866	0.0128866	0.00773196	0	0.0128866	0.0128866	0.0128866	0.0128866	0.0128866	0.0257732	0.0128866	0.0257732	0	0	0.0128866
Phetchabun 2	0.0154639	0.0154639	0.0154639	0.0155039	0.0154639	0.0103093	0.0231959	0	0.0103093	0.0103093	0.0128866	0	0	0	0	0	0.0231959	0	0.0231959	0.0128866	0.0128866	0.00515464	0.0128866
Nong Bua Lam Phu 1	0.033419	0.033419	0.033419	0.0335052	0.033419	0.0231362	0	0.0231959	0.0231362	0.0231362	0.0257732	0.0231959	0.0231959	0.0231959	0.0231959	0.0231959	0	0.0231959	0	0.0257732	0.0257732	0.0179949	0.0257732	0.0231959
Nong Bua Lam Phu 3	0.033419	0.033419	0.033419	0.0335052	0.033419	0.0231362	0	0.0231959	0.0231362	0.0231362	0.0257732	0.0231959	0.0231959	0.0231959	0.0231959	0.0231959	0	0.0231959	0	0.0257732	0.0257732	0.0179949	0.0257732	0.0231959	0
Nan 1	0.0178117	0.0178117	0.0178117	0.0178571	0.0178117	0	0.0231362	0.0103093	0.00511509	0	0.00773196	0.0103093	0.0103093	0.0103093	0.0103093	0.0103093	0.0231362	0.0103093	0.0231362	0.00773196	0.00773196	0.0102564	0.00773196	0.0103093	0.0231362	0.0231362
Nong Bua Lam Phu 2	0.033419	0.033419	0.033419	0.0335052	0.033419	0.0231362	0	0.0231959	0.0231362	0.0231362	0.0257732	0.0231959	0.0231959	0.0231959	0.0231959	0.0231959	0	0.0231959	0	0.0257732	0.0257732	0.0179949	0.0257732	0.0231959	0	0	0.0231362
Chaiyaphum 3	0.033419	0.033419	0.033419	0.0335052	0.033419	0.0231362	0	0.0231959	0.0231362	0.0231362	0.0257732	0.0231959	0.0231959	0.0231959	0.0231959	0.0231959	0	0.0231959	0	0.0257732	0.0257732	0.0179949	0.0257732	0.0231959	0	0	0.0231362	0
Chaiyaphum 1	0.033419	0.033419	0.033419	0.0335052	0.033419	0.0231362	0	0.0231959	0.0231362	0.0231362	0.0257732	0.0231959	0.0231959	0.0231959	0.0231959	0.0231959	0	0.0231959	0	0.0257732	0.0257732	0.0179949	0.0257732	0.0231959	0	0	0.0231362	0	0
Pathum Thani 3	0.0154639	0.0154639	0.0154639	0.0155039	0.0154639	0.0103093	0.0231959	0	0.0103093	0.0103093	0.0128866	0	0	0	0	0	0.0231959	0	0.0231959	0.0128866	0.0128866	0.00515464	0.0128866	0	0.0231959	0.0231959	0.0103093	0.0231959	0.0231959	0.0231959
Nong Bua Lam Phu 4	0.033419	0.033419	0.033419	0.0335052	0.033419	0.0231362	0	0.0231959	0.0231362	0.0231362	0.0257732	0.0231959	0.0231959	0.0231959	0.0231959	0.0231959	0	0.0231959	0	0.0257732	0.0257732	0.0179949	0.0257732	0.0231959	0	0	0.0231362	0	0	0	0.0231959
Nan 2	0.0178117	0.0178117	0.0178117	0.0178571	0.0178117	0	0.0231362	0.0103093	0.00511509	0	0.00773196	0.0103093	0.0103093	0.0103093	0.0103093	0.0103093	0.0231362	0.0103093	0.0231362	0.00773196	0.00773196	0.0102564	0.00773196	0.0103093	0.0231362	0.0231362	0	0.0231362	0.0231362	0.0231362	0.0103093	0.0231362
Phetchabun 4	0.0154639	0.0154639	0.0154639	0.0155039	0.0154639	0.0103093	0.0231959	0	0.0103093	0.0103093	0.0128866	0	0	0	0	0	0.0231959	0	0.0231959	0.0128866	0.0128866	0.00515464	0.0128866	0	0.0231959	0.0231959	0.0103093	0.0231959	0.0231959	0.0231959	0	0.0231959	0.0103093
Nan 3	0.0178117	0.0178117	0.0178117	0.0178571	0.0178117	0	0.0231362	0.0103093	0.00511509	0	0.00773196	0.0103093	0.0103093	0.0103093	0.0103093	0.0103093	0.0231362	0.0103093	0.0231362	0.00773196	0.00773196	0.0102564	0.00773196	0.0103093	0.0231362	0.0231362	0	0.0231362	0.0231362	0.0231362	0.0103093	0.0231362	0	0.0103093
Maha Sarakham 1	0.0153846	0.0153846	0.0153846	0.0154242	0.0153846	0.0102564	0.0179949	0.00515464	0.0102564	0.0102564	0.0128866	0.00515464	0.00515464	0.00515464	0.00515464	0.00515464	0.0179949	0.00515464	0.0179949	0.0128866	0.0128866	0	0.0128866	0.00515464	0.0179949	0.0179949	0.0102564	0.0179949	0.0179949	0.0179949	0.00515464	0.0179949	0.0102564	0.00515464	0.0102564
Maha Sarakham 2	0.0153846	0.0153846	0.0153846	0.0154242	0.0153846	0.0102564	0.0179949	0.00515464	0.0102564	0.0102564	0.0128866	0.00515464	0.00515464	0.00515464	0.00515464	0.00515464	0.0179949	0.00515464	0.0179949	0.0128866	0.0128866	0	0.0128866	0.00515464	0.0179949	0.0179949	0.0102564	0.0179949	0.0179949	0.0179949	0.00515464	0.0179949	0.0102564	0.00515464	0.0102564	0
JQ728567 Cryptozona siamensis MAL	0.0179487	0.0179487	0.0179487	0.0179949	0.0179487	0.00512821	0.0206186	0.0103359	0	0.00512821	0.0129199	0.0103359	0.0103359	0.0103359	0.0103359	0.0103359	0.0206186	0.0103359	0.0206186	0.0129199	0.0129199	0.0102828	0.0129199	0.0103359	0.0206186	0.0206186	0.00512821	0.0206186	0.0206186	0.0206186	0.0103359	0.0206186	0.00512821	0.0103359	0.00512821	0.0102828	0.0102828
JQ728565 Cryptozona siamensis MAL	0.0179487	0.0179487	0.0179487	0.0179949	0.0179487	0.00512821	0.0206186	0.0103359	0	0.00512821	0.0129199	0.0103359	0.0103359	0.0103359	0.0103359	0.0103359	0.0206186	0.0103359	0.0206186	0.0129199	0.0129199	0.0102828	0.0129199	0.0103359	0.0206186	0.0206186	0.00512821	0.0206186	0.0206186	0.0206186	0.0103359	0.0206186	0.00512821	0.0103359	0.00512821	0.0102828	0.0102828	0
Maha Sarakham 3	0.033419	0.033419	0.033419	0.0335052	0.033419	0.0231362	0	0.0231959	0.0231362	0.0231362	0.0257732	0.0231959	0.0231959	0.0231959	0.0231959	0.0231959	0	0.0231959	0	0.0257732	0.0257732	0.0179949	0.0257732	0.0231959	0	0	0.0231362	0	0	0	0.0231959	0	0.0231362	0.0231959	0.0231362	0.0179949	0.0179949	0.0206186	0.0206186
Chon Buri 1	0.0411311	0.0411311	0.0411311	0.0412371	0.0411311	0.0438144	0.0542636	0.0439276	0.0386598	0.0438144	0.0490956	0.0439276	0.0439276	0.0439276	0.0439276	0.0439276	0.0542636	0.0439276	0.0542636	0.0490956	0.0490956	0.0386598	0.0490956	0.0439276	0.0542636	0.0542636	0.0438144	0.0542636	0.0542636	0.0542636	0.0439276	0.0542636	0.0438144	0.0439276	0.0438144	0.0386598	0.0386598	0.0387597	0.0387597	0.0542636
Maha Sarakham 4	0.0154639	0.0154639	0.0154639	0.0155039	0.0154639	0.0103093	0.0231959	0	0.0103093	0.0103093	0.0128866	0	0	0	0	0	0.0231959	0	0.0231959	0.0128866	0.0128866	0.00515464	0.0128866	0	0.0231959	0.0231959	0.0103093	0.0231959	0.0231959	0.0231959	0	0.0231959	0.0103093	0	0.0103093	0.00515464	0.00515464	0.0103359	0.0103359	0.0231959	0.0439276
Chon Buri 2	0.0411311	0.0411311	0.0411311	0.0412371	0.0411311	0.0438144	0.0542636	0.0439276	0.0386598	0.0438144	0.0490956	0.0439276	0.0439276	0.0439276	0.0439276	0.0439276	0.0542636	0.0439276	0.0542636	0.0490956	0.0490956	0.0386598	0.0490956	0.0439276	0.0542636	0.0542636	0.0438144	0.0542636	0.0542636	0.0542636	0.0439276	0.0542636	0.0438144	0.0439276	0.0438144	0.0386598	0.0386598	0.0387597	0.0387597	0.0542636	0	0.0439276
Chon Buri 3	0.0411311	0.0411311	0.0411311	0.0412371	0.0411311	0.0438144	0.0542636	0.0439276	0.0386598	0.0438144	0.0490956	0.0439276	0.0439276	0.0439276	0.0439276	0.0439276	0.0542636	0.0439276	0.0542636	0.0490956	0.0490956	0.0386598	0.0490956	0.0439276	0.0542636	0.0542636	0.0438144	0.0542636	0.0542636	0.0542636	0.0439276	0.0542636	0.0438144	0.0439276	0.0438144	0.0386598	0.0386598	0.0387597	0.0387597	0.0542636	0	0.0439276	0
Maha Sarakham 5	0.0154639	0.0154639	0.0154639	0.0155039	0.0154639	0.0103093	0.0231959	0	0.0103093	0.0103093	0.0128866	0	0	0	0	0	0.0231959	0	0.0231959	0.0128866	0.0128866	0.00515464	0.0128866	0	0.0231959	0.0231959	0.0103093	0.0231959	0.0231959	0.0231959	0	0.0231959	0.0103093	0	0.0103093	0.00515464	0.00515464	0.0103359	0.0103359	0.0231959	0.0439276	0	0.0439276	0.0439276
Chumphon 1	0.0231959	0.0231959	0.0231959	0.0232558	0.0231959	0.00773196	0.0257732	0.0128866	0.0128866	0.00773196	0	0.0128866	0.0128866	0.0128866	0.0128866	0.0128866	0.0257732	0.0128866	0.0257732	0	0	0.0128866	0	0.0128866	0.0257732	0.0257732	0.00773196	0.0257732	0.0257732	0.0257732	0.0128866	0.0257732	0.00773196	0.0128866	0.00773196	0.0128866	0.0128866	0.0129199	0.0129199	0.0257732	0.0490956	0.0128866	0.0490956	0.0490956	0.0128866
Chumphon 2	0.0231959	0.0231959	0.0231959	0.0232558	0.0231959	0.00773196	0.0257732	0.0128866	0.0128866	0.00773196	0	0.0128866	0.0128866	0.0128866	0.0128866	0.0128866	0.0257732	0.0128866	0.0257732	0	0	0.0128866	0	0.0128866	0.0257732	0.0257732	0.00773196	0.0257732	0.0257732	0.0257732	0.0128866	0.0257732	0.00773196	0.0128866	0.00773196	0.0128866	0.0128866	0.0129199	0.0129199	0.0257732	0.0490956	0.0128866	0.0490956	0.0490956	0.0128866	0
Chumphon 5	0.033419	0.033419	0.033419	0.0335052	0.033419	0.0231362	0	0.0231959	0.0231362	0.0231362	0.0257732	0.0231959	0.0231959	0.0231959	0.0231959	0.0231959	0	0.0231959	0	0.0257732	0.0257732	0.0179949	0.0257732	0.0231959	0	0	0.0231362	0	0	0	0.0231959	0	0.0231362	0.0231959	0.0231362	0.0179949	0.0179949	0.0206186	0.0206186	0	0.0542636	0.0231959	0.0542636	0.0542636	0.0231959	0.0257732	0.0257732
Loei 3	0.0205128	0.0205128	0.0205128	0.0205656	0.0205128	0.00769231	0.0231959	0.0129199	0.0025641	0.00769231	0.0155039	0.0129199	0.0129199	0.0129199	0.0129199	0.0129199	0.0231959	0.0129199	0.0231959	0.0155039	0.0155039	0.0128535	0.0155039	0.0129199	0.0231959	0.0231959	0.00769231	0.0231959	0.0231959	0.0231959	0.0129199	0.0231959	0.00769231	0.0129199	0.00769231	0.0128535	0.0128535	0.0025641	0.0025641	0.0231959	0.0387597	0.0129199	0.0387597	0.0387597	0.0129199	0.0155039	0.0155039	0.0231959
Loei 2	0.033419	0.033419	0.033419	0.0335052	0.033419	0.0231362	0	0.0231959	0.0231362	0.0231362	0.0257732	0.0231959	0.0231959	0.0231959	0.0231959	0.0231959	0	0.0231959	0	0.0257732	0.0257732	0.0179949	0.0257732	0.0231959	0	0	0.0231362	0	0	0	0.0231959	0	0.0231362	0.0231959	0.0231362	0.0179949	0.0179949	0.0206186	0.0206186	0	0.0542636	0.0231959	0.0542636	0.0542636	0.0231959	0.0257732	0.0257732	0	0.0231959
Chumphon 3	0.033419	0.033419	0.033419	0.0335052	0.033419	0.0231362	0	0.0231959	0.0231362	0.0231362	0.0257732	0.0231959	0.0231959	0.0231959	0.0231959	0.0231959	0	0.0231959	0	0.0257732	0.0257732	0.0179949	0.0257732	0.0231959	0	0	0.0231362	0	0	0	0.0231959	0	0.0231362	0.0231959	0.0231362	0.0179949	0.0179949	0.0206186	0.0206186	0	0.0542636	0.0231959	0.0542636	0.0542636	0.0231959	0.0257732	0.0257732	0	0.0231959
Chumphon 4	0.0231959	0.0231959	0.0231959	0.0232558	0.0231959	0.00773196	0.0257732	0.0128866	0.0128866	0.00773196	0	0.0128866	0.0128866	0.0128866	0.0128866	0.0128866	0.0257732	0.0128866	0.0257732	0	0	0.0128866	0	0.0128866	0.0257732	0.0257732	0.00773196	0.0257732	0.0257732	0.0257732	0.0128866	0.0257732	0.00773196	0.0128866	0.00773196	0.0128866	0.0128866	0.0129199	0.0129199	0.0257732	0.0490956	0.0128866	0.0490956	0.0490956	0.0128866	0	0	0.0257732	0.0155039
Phitsanulok 1	0.0205128	0.0205128	0.0205128	0.0205656	0.0205128	0.00769231	0.0231959	0.0129199	0.0025641	0.00769231	0.0155039	0.0129199	0.0129199	0.0129199	0.0129199	0.0129199	0.0231959	0.0129199	0.0231959	0.0155039	0.0155039	0.0128535	0.0155039	0.0129199	0.0231959	0.0231959	0.00769231	0.0231959	0.0231959	0.0231959	0.0129199	0.0231959	0.00769231	0.0129199	0.00769231	0.0128535	0.0128535	0.0025641	0.0025641	0.0231959	0.0387597	0.0129199	0.0387597	0.0387597	0.0129199	0.0155039	0.0155039	0.0231959	0
Nakhon Pathom 1	0.0206186	0.0206186	0.0206186	0.0206718	0.0206186	0.0154639	0.0283505	0.00515464	0.0154639	0.0154639	0.0180412	0.00515464	0.00515464	0.00515464	0.00515464	0.00515464	0.0283505	0.00515464	0.0283505	0.0180412	0.0180412	0.0103093	0.0180412	0.00515464	0.0283505	0.0283505	0.0154639	0.0283505	0.0283505	0.0283505	0.00515464	0.0283505	0.0154639	0.00515464	0.0154639	0.0103093	0.0103093	0.0155039	0.0155039	0.0283505	0.0465116	0.00515464	0.0465116	0.0465116	0.00515464	0.0180412	0.0180412	0.0283505	0.0180879
Nakhon Pathom 2	0.0205128	0.0205128	0.0205128	0.0205656	0.0205128	0.00769231	0.0231959	0.0129199	0.0025641	0.00769231	0.0155039	0.0129199	0.0129199	0.0129199	0.0129199	0.0129199	0.0231959	0.0129199	0.0231959	0.0155039	0.0155039	0.0128535	0.0155039	0.0129199	0.0231959	0.0231959	0.00769231	0.0231959	0.0231959	0.0231959	0.0129199	0.0231959	0.00769231	0.0129199	0.00769231	0.0128535	0.0128535	0.0025641	0.0025641	0.0231959	0.0387597	0.0129199	0.0387597	0.0387597	0.0129199	0.0155039	0.0155039	0.0231959	0
Nakhon Pathom 3	0.0205128	0.0205128	0.0205128	0.0205656	0.0205128	0.00769231	0.0231959	0.0129199	0.0025641	0.00769231	0.0155039	0.0129199	0.0129199	0.0129199	0.0129199	0.0129199	0.0231959	0.0129199	0.0231959	0.0155039	0.0155039	0.0128535	0.0155039	0.0129199	0.0231959	0.0231959	0.00769231	0.0231959	0.0231959	0.0231959	0.0129199	0.0231959	0.00769231	0.0129199	0.00769231	0.0128535	0.0128535	0.0025641	0.0025641	0.0231959	0.0387597	0.0129199	0.0387597	0.0387597	0.0129199	0.0155039	0.0155039	0.0231959	0
Nakhon Pathom 4	0.0205128	0.0205128	0.0205128	0.0205656	0.0205128	0.00769231	0.0231959	0.0129199	0.0025641	0.00769231	0.0155039	0.0129199	0.0129199	0.0129199	0.0129199	0.0129199	0.0231959	0.0129199	0.0231959	0.0155039	0.0155039	0.0128535	0.0155039	0.0129199	0.0231959	0.0231959	0.00769231	0.0231959	0.0231959	0.0231959	0.0129199	0.0231959	0.00769231	0.0129199	0.00769231	0.0128535	0.0128535	0.0025641	0.0025641	0.0231959	0.0387597	0.0129199	0.0387597	0.0387597	0.0129199	0.0155039	0.0155039	0.0231959	0
Phitsanulok 2	0.0205128	0.0205128	0.0205128	0.0205656	0.0205128	0.00769231	0.0231959	0.0129199	0.0025641	0.00769231	0.0155039	0.0129199	0.0129199	0.0129199	0.0129199	0.0129199	0.0231959	0.0129199	0.0231959	0.0155039	0.0155039	0.0128535	0.0155039	0.0129199	0.0231959	0.0231959	0.00769231	0.0231959	0.0231959	0.0231959	0.0129199	0.0231959	0.00769231	0.0129199	0.00769231	0.0128535	0.0128535	0.0025641	0.0025641	0.0231959	0.0387597	0.0129199	0.0387597	0.0387597	0.0129199	0.0155039	0.0155039	0.0231959	0
Uttaradit 1	0.0154639	0.0154639	0.0154639	0.0155039	0.0154639	0.0103093	0.0231959	0	0.0103093	0.0103093	0.0128866	0	0	0	0	0	0.0231959	0	0.0231959	0.0128866	0.0128866	0.00515464	0.0128866	0	0.0231959	0.0231959	0.0103093	0.0231959	0.0231959	0.0231959	0	0.0231959	0.0103093	0	0.0103093	0.00515464	0.00515464	0.0103359	0.0103359	0.0231959	0.0439276	0	0.0439276	0.0439276	0	0.0128866	0.0128866	0.0231959	0.0129199
Phitsanulok 3	0.0205128	0.0205128	0.0205128	0.0205656	0.0205128	0.00769231	0.0231959	0.0129199	0.0025641	0.00769231	0.0155039	0.0129199	0.0129199	0.0129199	0.0129199	0.0129199	0.0231959	0.0129199	0.0231959	0.0155039	0.0155039	0.0128535	0.0155039	0.0129199	0.0231959	0.0231959	0.00769231	0.0231959	0.0231959	0.0231959	0.0129199	0.0231959	0.00769231	0.0129199	0.00769231	0.0128535	0.0128535	0.0025641	0.0025641	0.0231959	0.0387597	0.0129199	0.0387597	0.0387597	0.0129199	0.0155039	0.0155039	0.0231959	0
Phetchabun 3	0.0154639	0.0154639	0.0154639	0.0155039	0.0154639	0.0103093	0.0231959	0	0.0103093	0.0103093	0.0128866	0	0	0	0	0	0.0231959	0	0.0231959	0.0128866	0.0128866	0.00515464	0.0128866	0	0.0231959	0.0231959	0.0103093	0.0231959	0.0231959	0.0231959	0	0.0231959	0.0103093	0	0.0103093	0.00515464	0.00515464	0.0103359	0.0103359	0.0231959	0.0439276	0	0.0439276	0.0439276	0	0.0128866	0.0128866	0.0231959	0.0129199
Chiang Mai 1	0.0128205	0.0128205	0.0128205	0.0128535	0.0128205	0.0025641	0.0205656	0.00773196	0.0025641	0.0025641	0.0103093	0.00773196	0.00773196	0.00773196	0.00773196	0.00773196	0.0205656	0.00773196	0.0205656	0.0103093	0.0103093	0.00769231	0.0103093	0.00773196	0.0205656	0.0205656	0.0025641	0.0205656	0.0205656	0.0205656	0.00773196	0.0205656	0.0025641	0.00773196	0.0025641	0.00769231	0.00769231	0.00257069	0.00257069	0.0205656	0.0412371	0.00773196	0.0412371	0.0412371	0.00773196	0.0103093	0.0103093	0.0205656	0.00514139
Chiang Rai 3	0.033419	0.033419	0.033419	0.0335052	0.033419	0.0231362	0	0.0231959	0.0231362	0.0231362	0.0257732	0.0231959	0.0231959	0.0231959	0.0231959	0.0231959	0	0.0231959	0	0.0257732	0.0257732	0.0179949	0.0257732	0.0231959	0	0	0.0231362	0	0	0	0.0231959	0	0.0231362	0.0231959	0.0231362	0.0179949	0.0179949	0.0206186	0.0206186	0	0.0542636	0.0231959	0.0542636	0.0542636	0.0231959	0.0257732	0.0257732	0	0.0231959
Chiang Rai 2	0.0178117	0.0178117	0.0178117	0.0178571	0.0178117	0	0.0231362	0.0103093	0.00511509	0	0.00773196	0.0103093	0.0103093	0.0103093	0.0103093	0.0103093	0.0231362	0.0103093	0.0231362	0.00773196	0.00773196	0.0102564	0.00773196	0.0103093	0.0231362	0.0231362	0	0.0231362	0.0231362	0.0231362	0.0103093	0.0231362	0	0.0103093	0	0.0102564	0.0102564	0.00512821	0.00512821	0.0231362	0.0438144	0.0103093	0.0438144	0.0438144	0.0103093	0.00773196	0.00773196	0.0231362	0.00769231
Loei 1	0.033419	0.033419	0.033419	0.0335052	0.033419	0.0231362	0	0.0231959	0.0231362	0.0231362	0.0257732	0.0231959	0.0231959	0.0231959	0.0231959	0.0231959	0	0.0231959	0	0.0257732	0.0257732	0.0179949	0.0257732	0.0231959	0	0	0.0231362	0	0	0	0.0231959	0	0.0231362	0.0231959	0.0231362	0.0179949	0.0179949	0.0206186	0.0206186	0	0.0542636	0.0231959	0.0542636	0.0542636	0.0231959	0.0257732	0.0257732	0	0.0231959
[truncated: 15 more columns]

## Sheet: Caption
Table. Estimates of Evolutionary Divergence between Sequences
The number of base differences per site from between sequences are shown. This analysis involved 65 nucleotide sequences. Codon positions included were 1st+2nd+3rd+Noncoding. All ambiguous positions were removed for each sequence pair (pairwise deletion option). There were a total of 402 positions in the final dataset. Evolutionary analyses were conducted in MEGA X [1]
1. Kumar S., Stecher G., Li M., Knyaz C., and Tamura K. (2018). MEGA X: Molecular Evolutionary Genetics Analysis across computing platforms. Molecular Biology and Evolution 35:1547-1549.
Disclaimer: Although utmost care has been taken to ensure the correctness of the caption, the caption text is provided "as is" without any warranty of any kind. Authors advise the user to carefully check the caption prior to its use for any purpose and report any errors or problems to the authors immediately (www.megasoftware.net). In no event shall the authors and their employers be liable for a…
