# Supplementary material for: Genetic analysis of Cryptozona siamensis (Stylommatophora, Ariophantidae) populations in Thailand using the mitochondrial 16S rRNA and COI sequences
Source: PLoS One. 2020 Sep 14;15(9):e0239264. doi: 10.1371/journal.pone.0239264 (PMC7489551; doi:10.1371/journal.pone.0239264)
Supplement: S2 Table — (XLS) [file pone.0239264.s002.xls]

## Sheet: MatrixOutput
S2 Table. Pairwise p-distances COI gene within C. siamensis samples.
	3	4	5	6	7	8	9	10	11	12	13	14	15	16	17	18	19	20	21	22	23	24	25	26	27	28	29	30	31	32	33	34	35	36	37	38	39	40	41	42	43	44	45	46	47	48	49	50	51
Chiang Rai 1
Maha Sarakham 4	0.013289
Chon Buri 3	0.0714286	0.0647841
Chiang Rai 2	0.013289	0	0.0647841
Chumphon 2	0.0215947	0.0149502	0.0664452	0.0149502
Buri Ram 4	0.0166113	0.0149502	0.0631229	0.0149502	0.0166113
Nong Bua Lam Phu 1	0.0166113	0.0149502	0.0631229	0.0149502	0.0166113	0
Nong Bua Lam Phu 2	0.0166113	0.0149502	0.0631229	0.0149502	0.0166113	0	0
Nong Bua Lam Phu 3	0.0166113	0.0149502	0.0631229	0.0149502	0.0166113	0	0	0
Nong Bua Lam Phu 4	0.0166113	0.0149502	0.0631229	0.0149502	0.0166113	0	0	0	0
Nan 1	0	0.013289	0.0714286	0.013289	0.0215947	0.0166113	0.0166113	0.0166113	0.0166113	0.0166113
Chon Buri 2	0.0747508	0.0681063	0.0116279	0.0681063	0.0697674	0.0697674	0.0697674	0.0697674	0.0697674	0.0697674	0.0747508
Nan 2	0	0.013289	0.0714286	0.013289	0.0215947	0.0166113	0.0166113	0.0166113	0.0166113	0.0166113	0	0.0747508
Nan 3	0	0.013289	0.0714286	0.013289	0.0215947	0.0166113	0.0166113	0.0166113	0.0166113	0.0166113	0	0.0747508	0
Maha Sarakham 1	0.013289	0.00996678	0.0631229	0.00996678	0.0149502	0.0116279	0.0116279	0.0116279	0.0116279	0.0116279	0.013289	0.0664452	0.013289	0.013289
Chumphon 4	0.0199336	0.013289	0.0647841	0.013289	0.00166113	0.0149502	0.0149502	0.0149502	0.0149502	0.0149502	0.0199336	0.0681063	0.0199336	0.0199336	0.013289
Loei 3	0.0199336	0.0166113	0.0664452	0.0166113	0.0215947	0.013289	0.013289	0.013289	0.013289	0.013289	0.0199336	0.0697674	0.0199336	0.0199336	0.0166113	0.0199336
Loei 4	0.013289	0	0.0647841	0	0.0149502	0.0149502	0.0149502	0.0149502	0.0149502	0.0149502	0.013289	0.0681063	0.013289	0.013289	0.00996678	0.013289	0.0166113
Phitsanulok 1	0.0199336	0.0166113	0.0664452	0.0166113	0.0215947	0.013289	0.013289	0.013289	0.013289	0.013289	0.0199336	0.0697674	0.0199336	0.0199336	0.0166113	0.0199336	0	0.0166113
Phitsanulok 4	0.0199336	0.0166113	0.0664452	0.0166113	0.0182724	0.013289	0.013289	0.013289	0.013289	0.013289	0.0199336	0.0697674	0.0199336	0.0199336	0.0166113	0.0166113	0.00332226	0.0166113	0.00332226
Pattani 1	0	0.013289	0.0714286	0.013289	0.0215947	0.0166113	0.0166113	0.0166113	0.0166113	0.0166113	0	0.0747508	0	0	0.013289	0.0199336	0.0199336	0.013289	0.0199336	0.0199336
Chiang Rai 3	0.0166113	0.0149502	0.0631229	0.0149502	0.0166113	0	0	0	0	0	0.0166113	0.0697674	0.0166113	0.0166113	0.0116279	0.0149502	0.013289	0.0149502	0.013289	0.013289	0.0166113
Chiang Mai 1	0.0215947	0.0166113	0.0681063	0.0166113	0.0215947	0.0116279	0.0116279	0.0116279	0.0116279	0.0116279	0.0215947	0.0714286	0.0215947	0.0215947	0.0166113	0.0199336	0.00498339	0.0166113	0.00498339	0.00498339	0.0215947	0.0116279
Chiang Mai 2	0.0182724	0.0149502	0.0647841	0.0149502	0.00332226	0.0149502	0.0149502	0.0149502	0.0149502	0.0149502	0.0182724	0.0681063	0.0182724	0.0182724	0.0149502	0.00166113	0.0182724	0.0149502	0.0182724	0.0149502	0.0182724	0.0149502	0.0199336
Pathum Thani 1	0.013289	0	0.0647841	0	0.0149502	0.0149502	0.0149502	0.0149502	0.0149502	0.0149502	0.013289	0.0681063	0.013289	0.013289	0.00996678	0.013289	0.0166113	0	0.0166113	0.0166113	0.013289	0.0149502	0.0166113	0.0149502
Pathum Thani 2	0.013289	0	0.0647841	0	0.0149502	0.0149502	0.0149502	0.0149502	0.0149502	0.0149502	0.013289	0.0681063	0.013289	0.013289	0.00996678	0.013289	0.0166113	0	0.0166113	0.0166113	0.013289	0.0149502	0.0166113	0.0149502	0
Pathum Thani 3	0.013289	0	0.0647841	0	0.0149502	0.0149502	0.0149502	0.0149502	0.0149502	0.0149502	0.013289	0.0681063	0.013289	0.013289	0.00996678	0.013289	0.0166113	0	0.0166113	0.0166113	0.013289	0.0149502	0.0166113	0.0149502	0	0
Pathum Thani 4	0.013289	0	0.0647841	0	0.0149502	0.0149502	0.0149502	0.0149502	0.0149502	0.0149502	0.013289	0.0681063	0.013289	0.013289	0.00996678	0.013289	0.0166113	0	0.0166113	0.0166113	0.013289	0.0149502	0.0166113	0.0149502	0	0	0
Chaiyaphum 1	0.0166113	0.0149502	0.0631229	0.0149502	0.0166113	0	0	0	0	0	0.0166113	0.0697674	0.0166113	0.0166113	0.0116279	0.0149502	0.013289	0.0149502	0.013289	0.013289	0.0166113	0	0.0116279	0.0149502	0.0149502	0.0149502	0.0149502	0.0149502
Chaiyaphum 2	0.013289	0	0.0647841	0	0.0149502	0.0149502	0.0149502	0.0149502	0.0149502	0.0149502	0.013289	0.0681063	0.013289	0.013289	0.00996678	0.013289	0.0166113	0	0.0166113	0.0166113	0.013289	0.0149502	0.0166113	0.0149502	0	0	0	0	0.0149502
Chaiyaphum 3	0.0166113	0.0149502	0.0631229	0.0149502	0.0166113	0	0	0	0	0	0.0166113	0.0697674	0.0166113	0.0166113	0.0116279	0.0149502	0.013289	0.0149502	0.013289	0.013289	0.0166113	0	0.0116279	0.0149502	0.0149502	0.0149502	0.0149502	0.0149502	0	0.0149502
Chaiyaphum 4	0.013289	0	0.0647841	0	0.0149502	0.0149502	0.0149502	0.0149502	0.0149502	0.0149502	0.013289	0.0681063	0.013289	0.013289	0.00996678	0.013289	0.0166113	0	0.0166113	0.0166113	0.013289	0.0149502	0.0166113	0.0149502	0	0	0	0	0.0149502	0	0.0149502
Buri Ram 1	0.0166113	0.0149502	0.0631229	0.0149502	0.0166113	0	0	0	0	0	0.0166113	0.0697674	0.0166113	0.0166113	0.0116279	0.0149502	0.013289	0.0149502	0.013289	0.013289	0.0166113	0	0.0116279	0.0149502	0.0149502	0.0149502	0.0149502	0.0149502	0	0.0149502	0	0.0149502
Buri Ram 2	0.0166113	0.0149502	0.0631229	0.0149502	0.0166113	0	0	0	0	0	0.0166113	0.0697674	0.0166113	0.0166113	0.0116279	0.0149502	0.013289	0.0149502	0.013289	0.013289	0.0166113	0	0.0116279	0.0149502	0.0149502	0.0149502	0.0149502	0.0149502	0	0.0149502	0	0.0149502	0
Loei 2	0.0166113	0.0149502	0.0631229	0.0149502	0.0166113	0	0	0	0	0	0.0166113	0.0697674	0.0166113	0.0166113	0.0116279	0.0149502	0.013289	0.0149502	0.013289	0.013289	0.0166113	0	0.0116279	0.0149502	0.0149502	0.0149502	0.0149502	0.0149502	0	0.0149502	0	0.0149502	0	0
Surat Thani 1	0.0182724	0.0149502	0.0647841	0.0149502	0.00332226	0.0149502	0.0149502	0.0149502	0.0149502	0.0149502	0.0182724	0.0681063	0.0182724	0.0182724	0.0149502	0.00166113	0.0182724	0.0149502	0.0182724	0.0149502	0.0182724	0.0149502	0.0199336	0	0.0149502	0.0149502	0.0149502	0.0149502	0.0149502	0.0149502	0.0149502	0.0149502	0.0149502	0.0149502	0.0149502
Surat Thani 2	0.0182724	0.0149502	0.0647841	0.0149502	0.00332226	0.0149502	0.0149502	0.0149502	0.0149502	0.0149502	0.0182724	0.0681063	0.0182724	0.0182724	0.0149502	0.00166113	0.0182724	0.0149502	0.0182724	0.0149502	0.0182724	0.0149502	0.0199336	0	0.0149502	0.0149502	0.0149502	0.0149502	0.0149502	0.0149502	0.0149502	0.0149502	0.0149502	0.0149502	0.0149502	0
Buri Ram 3	0.013289	0.00996678	0.0631229	0.00996678	0.0149502	0.0116279	0.0116279	0.0116279	0.0116279	0.0116279	0.013289	0.0664452	0.013289	0.013289	0	0.013289	0.0166113	0.00996678	0.0166113	0.0166113	0.013289	0.0116279	0.0166113	0.0149502	0.00996678	0.00996678	0.00996678	0.00996678	0.0116279	0.00996678	0.0116279	0.00996678	0.0116279	0.0116279	0.0116279	0.0149502	0.0149502
Surat Thani 3	0.0182724	0.0149502	0.0647841	0.0149502	0.00332226	0.0149502	0.0149502	0.0149502	0.0149502	0.0149502	0.0182724	0.0681063	0.0182724	0.0182724	0.0149502	0.00166113	0.0182724	0.0149502	0.0182724	0.0149502	0.0182724	0.0149502	0.0199336	0	0.0149502	0.0149502	0.0149502	0.0149502	0.0149502	0.0149502	0.0149502	0.0149502	0.0149502	0.0149502	0.0149502	0	0	0.0149502
Phetchabun 1	0.013289	0	0.0647841	0	0.0149502	0.0149502	0.0149502	0.0149502	0.0149502	0.0149502	0.013289	0.0681063	0.013289	0.013289	0.00996678	0.013289	0.0166113	0	0.0166113	0.0166113	0.013289	0.0149502	0.0166113	0.0149502	0	0	0	0	0.0149502	0	0.0149502	0	0.0149502	0.0149502	0.0149502	0.0149502	0.0149502	0.00996678	0.0149502
Phetchabun 2	0.013289	0	0.0647841	0	0.0149502	0.0149502	0.0149502	0.0149502	0.0149502	0.0149502	0.013289	0.0681063	0.013289	0.013289	0.00996678	0.013289	0.0166113	0	0.0166113	0.0166113	0.013289	0.0149502	0.0166113	0.0149502	0	0	0	0	0.0149502	0	0.0149502	0	0.0149502	0.0149502	0.0149502	0.0149502	0.0149502	0.00996678	0.0149502	0
Phetchabun 3	0.0182724	0.0149502	0.0647841	0.0149502	0.00332226	0.0149502	0.0149502	0.0149502	0.0149502	0.0149502	0.0182724	0.0681063	0.0182724	0.0182724	0.0149502	0.00166113	0.0182724	0.0149502	0.0182724	0.0149502	0.0182724	0.0149502	0.0199336	0	0.0149502	0.0149502	0.0149502	0.0149502	0.0149502	0.0149502	0.0149502	0.0149502	0.0149502	0.0149502	0.0149502	0	0	0.0149502	0	0.0149502	0.0149502
Phetchabun 4	0.013289	0	0.0647841	0	0.0149502	0.0149502	0.0149502	0.0149502	0.0149502	0.0149502	0.013289	0.0681063	0.013289	0.013289	0.00996678	0.013289	0.0166113	0	0.0166113	0.0166113	0.013289	0.0149502	0.0166113	0.0149502	0	0	0	0	0.0149502	0	0.0149502	0	0.0149502	0.0149502	0.0149502	0.0149502	0.0149502	0.00996678	0.0149502	0	0	0.0149502
Maha Sarakham 2	0.013289	0.00996678	0.0631229	0.00996678	0.0149502	0.0116279	0.0116279	0.0116279	0.0116279	0.0116279	0.013289	0.0664452	0.013289	0.013289	0	0.013289	0.0166113	0.00996678	0.0166113	0.0166113	0.013289	0.0116279	0.0166113	0.0149502	0.00996678	0.00996678	0.00996678	0.00996678	0.0116279	0.00996678	0.0116279	0.00996678	0.0116279	0.0116279	0.0116279	0.0149502	0.0149502	0	0.0149502	0.00996678	0.00996678	0.0149502	0.00996678
Maha Sarakham 3	0.0166113	0.0149502	0.0631229	0.0149502	0.0166113	0	0	0	0	0	0.0166113	0.0697674	0.0166113	0.0166113	0.0116279	0.0149502	0.013289	0.0149502	0.013289	0.013289	0.0166113	0	0.0116279	0.0149502	0.0149502	0.0149502	0.0149502	0.0149502	0	0.0149502	0	0.0149502	0	0	0	0.0149502	0.0149502	0.0116279	0.0149502	0.0149502	0.0149502	0.0149502	0.0149502	0.0116279
Maha Sarakham 5	0.013289	0	0.0647841	0	0.0149502	0.0149502	0.0149502	0.0149502	0.0149502	0.0149502	0.013289	0.0681063	0.013289	0.013289	0.00996678	0.013289	0.0166113	0	0.0166113	0.0166113	0.013289	0.0149502	0.0166113	0.0149502	0	0	0	0	0.0149502	0	0.0149502	0	0.0149502	0.0149502	0.0149502	0.0149502	0.0149502	0.00996678	0.0149502	0	0	0.0149502	0	0.00996678	0.0149502
Chumphon 1	0.0199336	0.013289	0.0647841	0.013289	0.00166113	0.0149502	0.0149502	0.0149502	0.0149502	0.0149502	0.0199336	0.0681063	0.0199336	0.0199336	0.013289	0	0.0199336	0.013289	0.0199336	0.0166113	0.0199336	0.0149502	0.0199336	0.00166113	0.013289	0.013289	0.013289	0.013289	0.0149502	0.013289	0.0149502	0.013289	0.0149502	0.0149502	0.0149502	0.00166113	0.00166113	0.013289	0.00166113	0.013289	0.013289	0.00166113	0.013289	0.013289	0.0149502	0.013289
Chumphon 3	0.0166113	0.0149502	0.0631229	0.0149502	0.0166113	0	0	0	0	0	0.0166113	0.0697674	0.0166113	0.0166113	0.0116279	0.0149502	0.013289	0.0149502	0.013289	0.013289	0.0166113	0	0.0116279	0.0149502	0.0149502	0.0149502	0.0149502	0.0149502	0	0.0149502	0	0.0149502	0	0	0	0.0149502	0.0149502	0.0116279	0.0149502	0.0149502	0.0149502	0.0149502	0.0149502	0.0116279	0	0.0149502	0.0149502
Chumphon 5	0.0166113	0.0149502	0.0631229	0.0149502	0.0166113	0	0	0	0	0	0.0166113	0.0697674	0.0166113	0.0166113	0.0116279	0.0149502	0.013289	0.0149502	0.013289	0.013289	0.0166113	0	0.0116279	0.0149502	0.0149502	0.0149502	0.0149502	0.0149502	0	0.0149502	0	0.0149502	0	0	0	0.0149502	0.0149502	0.0116279	0.0149502	0.0149502	0.0149502	0.0149502	0.0149502	0.0116279	0	0.0149502	0.0149502	0
Nakhon Pathom 1	0.0116279	0.00498339	0.0664452	0.00498339	0.013289	0.00996678	0.00996678	0.00996678	0.00996678	0.00996678	0.0116279	0.0697674	0.0116279	0.0116279	0.00498339	0.0116279	0.0149502	0.00498339	0.0149502	0.0149502	0.0116279	0.00996678	0.0149502	0.013289	0.00498339	0.00498339	0.00498339	0.00498339	0.00996678	0.00498339	0.00996678	0.00498339	0.00996678	0.00996678	0.00996678	0.013289	0.013289	0.00498339	0.013289	0.00498339	0.00498339	0.013289	0.00498339	0.00498339	0.00996678	0.00498339	0.0116279	0.00996678	0.00996678
Nakhon Pathom 2	0.0215947	0.0182724	0.0714286	0.0182724	0.0232558	0.0149502	0.0149502	0.0149502	0.0149502	0.0149502	0.0215947	0.0747508	0.0215947	0.0215947	0.0182724	0.0215947	0.00498339	0.0182724	0.00498339	0.00498339	0.0215947	0.0149502	0.00664452	0.0199336	0.0182724	0.0182724	0.0182724	0.0182724	0.0149502	0.0182724	0.0149502	0.0182724	0.0149502	0.0149502	0.0149502	0.0199336	0.0199336	0.0182724	0.0199336	0.0182724	0.0182724	0.0199336	0.0182724	0.0182724	0.0149502	0.0182724	0.0215947	0.0149502	0.0149502
Nakhon Pathom 3	0.0215947	0.0182724	0.0714286	0.0182724	0.0232558	0.0149502	0.0149502	0.0149502	0.0149502	0.0149502	0.0215947	0.0747508	0.0215947	0.0215947	0.0182724	0.0215947	0.00498339	0.0182724	0.00498339	0.00498339	0.0215947	0.0149502	0.00664452	0.0199336	0.0182724	0.0182724	0.0182724	0.0182724	0.0149502	0.0182724	0.0149502	0.0182724	0.0149502	0.0149502	0.0149502	0.0199336	0.0199336	0.0182724	0.0199336	0.0182724	0.0182724	0.0199336	0.0182724	0.0182724	0.0149502	0.0182724	0.0215947	0.0149502	0.0149502
Nakhon Pathom 4	0.0215947	0.0182724	0.0714286	0.0182724	0.0232558	0.0149502	0.0149502	0.0149502	0.0149502	0.0149502	0.0215947	0.0747508	0.0215947	0.0215947	0.0182724	0.0215947	0.00498339	0.0182724	0.00498339	0.00498339	0.0215947	0.0149502	0.00664452	0.0199336	0.0182724	0.0182724	0.0182724	0.0182724	0.0149502	0.0182724	0.0149502	0.0182724	0.0149502	0.0149502	0.0149502	0.0199336	0.0199336	0.0182724	0.0199336	0.0182724	0.0182724	0.0199336	0.0182724	0.0182724	0.0149502	0.0182724	0.0215947	0.0149502	0.0149502
Phitsanulok 2	0.0199336	0.0166113	0.0664452	0.0166113	0.0215947	0.013289	0.013289	0.013289	0.013289	0.013289	0.0199336	0.0697674	0.0199336	0.0199336	0.0166113	0.0199336	0	0.0166113	0	0.00332226	0.0199336	0.013289	0.00498339	0.0182724	0.0166113	0.0166113	0.0166113	0.0166113	0.013289	0.0166113	0.013289	0.0166113	0.013289	0.013289	0.013289	0.0182724	0.0182724	0.0166113	0.0182724	0.0166113	0.0166113	0.0182724	0.0166113	0.0166113	0.013289	0.0166113	0.0199336	0.013289	0.013289
Uttaradit 1	0.013289	0	0.0647841	0	0.0149502	0.0149502	0.0149502	0.0149502	0.0149502	0.0149502	0.013289	0.0681063	0.013289	0.013289	0.00996678	0.013289	0.0166113	0	0.0166113	0.0166113	0.013289	0.0149502	0.0166113	0.0149502	0	0	0	0	0.0149502	0	0.0149502	0	0.0149502	0.0149502	0.0149502	0.0149502	0.0149502	0.00996678	0.0149502	0	0	0.0149502	0	0.00996678	0.0149502	0	0.013289	0.0149502	0.0149502
Phitsanulok 3	0.0199336	0.0166113	0.0664452	0.0166113	0.0215947	0.013289	0.013289	0.013289	0.013289	0.013289	0.0199336	0.0697674	0.0199336	0.0199336	0.0166113	0.0199336	0	0.0166113	0	0.00332226	0.0199336	0.013289	0.00498339	0.0182724	0.0166113	0.0166113	0.0166113	0.0166113	0.013289	0.0166113	0.013289	0.0166113	0.013289	0.013289	0.013289	0.0182724	0.0182724	0.0166113	0.0182724	0.0166113	0.0166113	0.0182724	0.0166113	0.0166113	0.013289	0.0166113	0.0199336	0.013289	0.013289
Chon Buri 1	0.0747508	0.0681063	0.0116279	0.0681063	0.0697674	0.0697674	0.0697674	0.0697674	0.0697674	0.0697674	0.0747508	0	0.0747508	0.0747508	0.0664452	0.0681063	0.0697674	0.0681063	0.0697674	0.0697674	0.0747508	0.0697674	0.0714286	0.0681063	0.0681063	0.0681063	0.0681063	0.0681063	0.0697674	0.0681063	0.0697674	0.0681063	0.0697674	0.0697674	0.0697674	0.0681063	0.0681063	0.0664452	0.0681063	0.0681063	0.0681063	0.0681063	0.0681063	0.0664452	0.0697674	0.0681063	0.0681063	0.0697674	0.0697674
Loei 1	0.0166113	0.0149502	0.0631229	0.0149502	0.0166113	0	0	0	0	0	0.0166113	0.0697674	0.0166113	0.0166113	0.0116279	0.0149502	0.013289	0.0149502	0.013289	0.013289	0.0166113	0	0.0116279	0.0149502	0.0149502	0.0149502	0.0149502	0.0149502	0	0.0149502	0	0.0149502	0	0	0	0.0149502	0.0149502	0.0116279	0.0149502	0.0149502	0.0149502	0.0149502	0.0149502	0.0116279	0	0.0149502	0.0149502	0	0
[truncated: 8 more columns]

## Sheet: Caption
Table. Estimates of Evolutionary Divergence between Sequences
The number of base differences per site from between sequences are shown. The analysis involved 58 nucleotide sequences. Codon positions included were 1st+2nd+3rd+Noncoding. All positions containing gaps and missing data were eliminated. There were a total of 602 positions in the final dataset. Evolutionary analyses were conducted in MEGA7 [1].
1. Kumar S., Stecher G., and Tamura K. (2016). MEGA7: Molecular Evolutionary Genetics Analysis version 7.0 for bigger datasets.Molecular Biology and Evolution 33:1870-1874.
Disclaimer: Although utmost care has been taken to ensure the correctness of the caption, the caption text is provided "as is" without any warranty of any kind. Authors advise the user to carefully check the caption prior to its use for any purpose and report any errors or problems to the authors immediately (www.megasoftware.net). In no event shall the authors and their employers be liable for a…
